# Supplementary material for: Factor structure of the parental bonding instrument for pregnant Japanese women
Source: Sci Rep. 2022 Nov 9;12:19071. doi: 10.1038/s41598-022-22017-2 (PMC9646826; doi:10.1038/s41598-022-22017-2)
Supplement: Supplementary file 1 — Supplementary Table S1. [file 41598_2022_22017_MOESM1_ESM.xlsx]

## Sheet: Supplemental Information
Table S1. Confirmatory factor analysis of the three-factor models from previous studies with the second set of PBI data (n = 2,330).
Study	Year	Country	Factors	Items		Paternal form			Maternal form
						CFI	RMSEA		CFI	RMSEA
Kendler	1996	US	Care	1,4,5,11,12,17,18		0.894	0.083		0.903	0.083
			Control 1	8,9,13,19,23
			Control 2	7,15,21,25
Murphy et al.	1997	US	Care	1,2,4,5,6,11,12,14,16,17,18,24		0.87	0.077		0.877	0.078
		UK	Control 1	8,9,13,19,20,23
			Control 2	3,7,15,21,22,25
Gómez-Beneyto et al.	1993	Spain	Care	1,2,4,5,6,11,12,14,17,18		0.844	0.09		0.839	0.094
			Control 1	8,9,13,19,22,25
			Control 2	3,7,15,20,21,24
Cubis et al.	1989	Australia	Care	1,2,4,5,6,11,12,14,16,17,18,24		0.851	0.08		0.845	0.086
			Control 1	8,10,13,19,23
			Control 2	3,7,9,15,20,21,22,25
